# Supplementary material for: Rictor mediates p53 deactivation to facilitate the malignant transformation of hepatocytes and promote hepatocarcinogenesis
Source: J Transl Med. 2023 Dec 18;21:919. doi: 10.1186/s12967-023-04799-9 (PMC10729423; doi:10.1186/s12967-023-04799-9)
Supplement: Supplementary file 2 — Additional file 2: Supplementary tables. Table S1. Oligonucleotides used for cloning Rictor 3’UTR to pMIR-REPORT. Table S2. Primer sequences for PCR. Table S3. The information about antibodies used in the study. Table S4. Summary of the data which were extracted from the total 376* HCC cases for bioinformatic analysis. Table S5. Total 114 out of 724 miRNAs which were consistently and positively expressed in all 3 cases of normal primary human hepatocytes (PHHCs) based on our microarray data (GEO accession number, GSE20077). Table S6. Clinical characteristics of the HCC patients from TCGA database. Table S7. Univariate analysis and multivariate analysis of the correlation of Rictor expression with overall survival (OS) among HCC patients. Table S8. Rictor expression associated with clinical pathological characteristics (logistic regression). Table S9. The details of GSEA comparing the low and high Rictor expression data sets. Table S10. Primers used for Sanger sequencing. Table S11. The functional annotation of miR-192 based on reported articles. [file 12967_2023_4799_MOESM2_ESM.xlsx]

## Sheet: Table S1
Table S1 Oligonucleotides used for cloning Rictor 3’UTR to pMIR-REPORT
Rictor wild-type	5’-CTAGTCTGCTACATATTTGGAGGTTCTGGTGTTTGTAGGTCACTGAACAGACATTGAAAA-3’
	5’-AGCTTTTTCAATGTCTGTTCAGTGACCTACAAACACCAGAACCTCCAAATATGTAGCAGA-3’
Rictor mutant	5’-CTAGTCTGCTACATATTTGGAGGTTCTGGTGTTTGTGTATCGATGAACAGACATTGAAAA-3’
	5’-AGCTTTTTCAATGTCTGTTCATCGATACACAAACACCAGAACCTCCAAATATGTAGCAGA-3’
Text in bold italic indicates the restrictive enzyme sites. Underlined Text refers to the binding nucleotides with miR-192

## Sheet: Table S2
Table S2 Primer sequences for PCR
Gene	primer sequence
P21	F: TGTCCGTCAGAACCCATGC
	R: AAAGTCGAAGTTCCATCGCTC
MDM2	F: GAATCATCGGACTCAGGTACATC
	R: TCTGTCTCACTAATTGCTCTCCT
Bax	F: CCCGAGAGGTCTTTTTCCGAG
	R: CCAGCCCATGATGGTTCTGAT
Bak1	F: GTTTTCCGCAGCTACGTTTTT
	R: GCAGAGGTAAGGTGACCATCTC
GAPDH	F:GGAGCGAGATCCCTCCAAAAT
	R:GGCTGTTGTCATACTTCTCATGG
β-Actin	F: CATGTACGTTGCTATCCAGGC
	R: CTCCTTAATGTCACGCACGAT
Rictor	F: GCTGCGCTATCTCATCCAAGA
	R:GGGTTCTGAAGTGCTAGTTCAC
homo-TP53	F: CCCATGTGCTCAAGACTG
	R: CTTCTGACGCACACCTATT
Rat-TP53	F: TCTGAAGCTCCAGTTCATT
	R: GGCCGAGTACTATCTACAAG
F: Forward primer, R: Reverse primer

## Sheet: Table S3
Table S3 The information about antibodies used in the study
Reagent	SOURCE	IDENTIFIER
Pre-miR™ miRNA Precursor	Ambion, Thermo Fisher Scientific, USA	AM17100
myc-Rictor corrected	Addgene plasmid, USA*	#11367
si-mTOR (kit)	Guangzhou RiboBio Co., Ltd., China	SIGS0004935-1
Lipofectamine 2000	Invitrogen, Thermo Fisher Scientific, USA	11668019
pCMV-p53wt	Shanghai Genechem Co., Ltd., China.	GOSE52761
normal rabbit IgG	Santa Cruz Biotechnology	Cat#sc-2027
rabbit p53 antibody	Santa Cruz Biotechnology	Cat#sc-6243
mouse Gapdh antibody	Abbkine, Inc. Redlands, CA, USA	Cat#A01020
mouse β-Actin antibody	Abbkine, Inc. Redlands, CA, USA	Cat#A01010
goat anti-rabbit secondary antibody	Abbkine, Inc. Redlands, CA, USA	Cat#A23220
goat anti-mouse secondary antibody	Abbkine, Inc. Redlands, CA, USA	Cat#A25012
Dylight 488-conjugated goat anti-rabbit IgG	Abbkine, Inc. Redlands, CA, USA	Cat#A23220
Dylight 549-conjugated goat anti-mouse IgG	Abbkine, Inc. Redlands, CA, USA	Cat#A23310
rabbit Rictor antibody	Bethyl Laboratories	Cat#A300-459A
rabbit p21 Waf1/Cip1 antibody	Cell Signaling Technology	Cat#2947
rabbit mTOR antibody	Cell Signaling Technology	Cat#2972
rabbit Raptor antibody	Cell Signaling Technology	Cat#2280
rabbit Rictor antibody	Cell Signaling Technology	Cat#2114
mouse p53 antibody	Cell Signaling Technology	Cat#2524
mouse anti-rabbit secondary antibody	Cell Signaling Technology	Cat#5127
rabbit Bax antibody	Cell Signaling Technology	Cat#2772
rabbit anti-mTOR antibody	Abcam	Cat#ab2732
rabbit anti-Rictor antibody	Abcam	Cat#ab70374
mouse anti-p53 antibody	Abcam	Cat#ab26
*The plasmid Rictor, which contained the full length of the Rictor coding sequence, was a gift from David Sabatini (Addgene plasmid #11367).(Reference：Sarbassov DD, Ali SM, Kim DH, et al. Rictor, a novel binding partner of mTOR, defines a rapamycin-insensitive and raptor-independent pathway that regulates the cytoskeleton. Curr Biol 2004;14:1296-302.)

## Sheet: Table S4
Table S4 Summary of the data which were extracted from the total 376* HCC cases for bioinformatic analysis
Parameter	Condition	Number for anaylsis
miR-192 survival	low miR-192	185
	high miR-192	186
RICTOR survival	low Rictor	185
	high Rictor	185
miR-192-Rictor survival	high miR-192/low Rictor	96
	low miR-192/high Rictor	96
miR-192 expression	adjacent background liver	50
	HCC	375
miR-192 pair	adjacent background liver paired with HCC	49
miR-192 age	≤ 60	178
	> 60	193
miR-192 gender	female	119
	male	252
miR-192 grade	G1 + G2	231
	G3 + G4	136
miR-192 clinical stage	I + II	257
	III + IV	90
miR-192 T stage	T1 + T2	275
	T3 + T4	93
miR-192 M	M0	269
	M1	4
miR-192 N	N0	254
	N1	4
RICTOR expression	adjacent background liver	50
	HCC	374
RICTOR pair	adjacent background liver paired with HCC	50
RICTOR age	≤ 60	177
	> 60	193
RICTOR gender	female	121
	male	249
RICTOR grade	G1 + G2	232
	G3 + G4	133
RICTOR clinical stage	I + II	256
	III + IV	90
RICTOR T stage	T1 + T2	274
	T3 + T4	93
RICTOR M	M0	266
	M1	4
RICTOR N	N0	252
	N1	4
*The cohort data of 377 liver HCC (LIHC) patients were downloaded from The Cancer Genome Atlas (TCGA) (https://portal.gdc.cancer.gov/). One case without information about follow-up time and age was excluded. Therefore, 366 cases was included in this table.

## Sheet: Table S5
Table S5 Total 114 out of 724 miRNAs which were consistently and positively expressed in all 3 cases of normal primary human hepatocytes (PHHCs) based on our microarray data (GEO accession number, GSE20077)
No.	SystematicName	[Hep3B](normalized)	[HepG2](normalized)	[Huh7](normalized)	[MHCC97-H](normalized)	[MHCC97-L](normalized)	[SK-HEP-1](normalized)	[SMMC-7221](normalized)	[PHHC-1](normalized)	[PHHC-2](normalized)	[PHHC-4](normalized)	Hep3B flag	HepG2 flag	Huh7 flag	MHCC97-H flag	SMMC-7221 flag	SK-HEP-1 flag	MHCC97-L flag		PHHC-2 flag	PHHC-4 flag	Average PHHC (normalized)	Average HC (normalized)	Absolute amount (2^normalized value) PHHC	Absolute amount (2^normalized value) HC	Absolute ratio (PHHC vs. HC)	P value (PHHC vs. HC)
1	hsa-miR-923	13.4244	12.4033	12.8364	14.1084	12.8364	11.789	12.8364	14.1084	15.953	12.4033	P	P	P	P	P	P	P	P	P	P	14.1549	12.8906	18241	7593.87	2.40207	0.34214
2	hsa-miR-122	0.0533135	0.0515898	7.17742	0.19923	0.346515	0.468092	1.79006	13.4244	13.4244	13.4244	A	A	P	A	A	A	A	P	P	P	13.4244	1.44089	10993.8	2.71488	4049.44	1.85169e-05
3	hsa-miR-21	14.1084	14.1084	14.1084	13.4244	14.1084	14.1084	11.789	12.8364	12.8364	14.1084	P	P	P	P	P	P	P	P	P	P	13.2604	13.6794	9812.64	13119	0.74797	0.473585
4	hsa-let-7a	9.36705	10.7252	6.84287	9.76119	10.9454	10.5113	10.2876	10.7252	10.9454	10.9454	P	P	P	P	P	P	P	P	P	P	10.872	9.77722	1874.08	877.478	2.13575	0.0854619
5	hsa-let-7f	8.4868	11.134	6.2317	9.36705	11.134	10.2876	10.9454	10.5113	11.134	10.7252	P	P	P	P	P	P	P	P	P	P	10.7901	9.6552	1770.75	806.315	2.1961	0.153939
6	hsa-miR-22	10.2876	8.60249	11.134	12.4033	9.56814	10.0343	10.5113	10.9454	10.7252	10.0343	P	P	P	P	P	P	P	P	P	P	10.5683	10.363	1518.35	1316.97	1.15291	0.70852
7	hsa-miR-192	8.67112	1.266	8.32893	7.34196	9.08025	0.468092	0.000627	10.2876	10.5113	10.5113	P	A	P	P	A	A	P	P	P	P	10.4367	5.02243	1386.01	32.5013	42.6448	0.0143669
8	hsa-let-7g	7.71745	9.36705	3.11445	8.88485	9.76119	9.01369	9.28593	10.0343	10.0343	9.76119	P	P	P	P	P	P	P	P	P	P	9.94327	8.16352	984.519	286.723	3.43369	0.0886782
9	hsa-miR-29a	8.82135	8.94478	9.08025	10.7252	9.63686	10.1635	9.36705	10.1635	10.1635	9.01369	P	P	P	P	P	P	P	P	P	P	9.78026	9.53415	879.33	741.419	1.18601	0.62445
10	hsa-miR-26b	7.28702	7.34196	8.22654	5.20098	7.77133	7.28702	8.22654	9.76119	9.76119	9.63686	P	P	P	P	P	P	P	P	P	P	9.71975	7.33449	843.209	161.399	5.22438	0.000809835
11	hsa-let-7b	6.07822	9.76119	0.735262	10.0343	10.2876	9.56814	9.90445	9.90445	9.08025	10.1635	P	P	A	P	P	P	P	P	P	P	9.71608	8.05274	841.07	265.531	3.1675	0.267761
12	hsa-miR-122*	0.0533135	0.0515898	2.65759	1.20747	0.346515	0.468092	0.000627	8.77335	9.63686	9.90445	A	A	A	A	A	A	A	P	P	P	9.43822	0.683599	693.725	1.60614	431.92	1.19642e-06
13	hsa-miR-24	10.0343	10.5113	10.5113	9.90445	9.46501	9.63686	9.08025	9.63686	8.94478	9.17183	P	P	P	P	P	P	P	P	P	P	9.25116	9.87764	609.362	940.732	0.647753	0.0716729
14	hsa-miR-26a	9.08025	7.23674	8.77335	8.82135	8.04441	7.86268	8.4868	9.56814	9.56814	8.60249	P	P	P	P	P	P	P	P	P	P	9.24625	8.32937	607.295	321.655	1.88803	0.0788205
15	hsa-miR-23b	8.70885	8.88485	9.56814	8.1667	9.36705	8.04441	7.48131	8.82135	9.36705	9.46501	P	P	P	P	P	P	P	P	P	P	9.2178	8.60304	595.436	388.843	1.5313	0.115585
16	hsa-let-7c	6.58936	8.82135	3.19596	8.27825	8.40213	7.56323	9.76119	9.17183	8.70885	9.56814	P	P	P	P	P	P	P	P	P	P	9.1496	7.51592	567.944	183.029	3.10303	0.0955514
17	hsa-miR-194	8.60249	1.19349	7.80781	7.38687	7.86268	0.468092	0.100501	9.36705	9.01369	8.94478	P	A	P	P	A	A	P	P	P	P	9.10851	4.77456	551.994	27.3707	20.1673	0.027055
18	hsa-miR-27b	9.76119	9.08025	9.90445	9.01369	8.88485	8.4868	7.34196	9.28593	9.17183	8.82135	P	P	P	P	P	P	P	P	P	P	9.09303	8.92474	546.105	485.976	1.12373	0.64615
19	hsa-miR-125b	6.26124	8.27825	6.93925	7.56323	7.51457	9.76119	10.7252	9.01369	8.82135	9.28593	P	P	P	P	P	P	P	P	P	P	9.04032	8.14899	526.512	283.851	1.85489	0.192023
20	hsa-miR-215	7.56323	0.0515898	7.48131	6.2317	7.92174	0.468092	4.9451	8.88485	8.88485	9.08025	P	A	P	P	A	A	P	P	P	P	8.94998	4.95182	494.553	30.9491	15.9796	0.0198561
21	hsa-miR-148a	5.7115	5.10767	8.10944	1.64263	4.0515	3.59968	8.54353	8.54353	9.46501	8.70885	P	P	P	A	P	A	P	P	P	P	8.9058	5.25228	479.636	38.1148	12.584	0.00717197
22	hsa-miR-16	8.88485	9.90445	10.9454	8.94478	9.17183	9.36705	10.0343	9.08025	8.77335	8.77335	P	P	P	P	P	P	P	P	P	P	8.87565	9.60752	469.718	780.102	0.602124	0.0418052
23	hsa-miR-494	7.51457	8.32893	8.70885	9.17183	6.75532	7.104	8.67112	8.94478	9.90445	7.65839	P	P	P	P	P	P	P	P	P	P	8.83587	8.03637	456.944	262.536	1.7405	0.352684
24	hsa-miR-768-3p	5.20098	4.6504	6.48554	5.93578	6.64255	6.31764	0.000627	8.70885	8.27825	9.36705	A	P	P	P	A	P	P	P	P	P	8.78472	5.03336	441.025	32.7486	13.467	0.0047625
25	hsa-miR-34a	7.99904	7.17742	9.46501	7.65839	8.22654	8.67112	1.03918	8.60249	8.60249	8.88485	P	P	P	P	A	P	P	P	P	P	8.69661	7.17667	414.896	144.675	2.86778	0.202222
26	hsa-miR-23a	8.77335	10.9454	10.1635	10.1635	10.5113	10.7252	9.56814	8.67112	8.4868	8.67112	P	P	P	P	P	P	P	P	P	P	8.60968	10.1215	390.636	1113.96	0.350671	0.00146603
27	hsa-miR-29c	6.5412	6.75532	6.07822	7.92174	6.88853	6.36477	7.104	8.4868	8.54353	7.80781	P	P	P	P	P	P	P	P	P	P	8.27938	6.80768	310.701	112.025	2.77349	0.00459311
28	hsa-miR-19b	10.1635	9.46501	8.40213	6.98345	7.28702	8.82135	6.5412	8.1667	8.67112	7.99904	P	P	P	P	P	P	P	P	P	P	8.27895	8.23767	310.608	301.847	1.02903	0.942019
29	hsa-miR-107	8.22654	8.54353	10.0343	7.99904	8.60249	7.92174	6.84287	8.22654	8.1667	8.40213	P	P	P	P	P	P	P	P	P	P	8.26512	8.31008	307.645	317.382	0.969322	0.906845
30	hsa-let-7i	5.57845	9.56814	1.62856	10.5113	10.0343	10.9454	10.1635	8.32893	7.92174	8.32893	A	P	A	P	P	P	P	P	P	P	8.1932	8.3471	292.684	325.631	0.898821	0.910591
31	hsa-miR-30b	6.88853	7.28702	9.01369	5.75576	6.93925	6.2317	7.23674	8.10944	8.22654	8.1667	P	P	P	P	P	P	P	P	P	P	8.16756	7.05039	287.529	132.549	2.16922	0.0280741
32	hsa-miR-365	8.04441	8.77335	8.67112	8.10944	8.82135	7.99904	8.88485	7.86268	8.04441	8.27825	P	P	P	P	P	P	P	P	P	P	8.06178	8.47194	267.201	355.064	0.752543	0.0700218
33	hsa-miR-29b	7.92174	7.51457	7.44557	9.08025	8.32893	8.60249	8.27825	8.27825	8.40213	7.44557	P	P	P	P	P	P	P	P	P	P	8.04199	8.1674	263.56	287.496	0.916741	0.752581
34	hsa-miR-99a	6.64255	7.104	5.84915	6.4491	3.09475	4.39895	5.03217	8.04441	8.10944	7.92174	P	P	P	P	A	P	P	P	P	P	8.0252	5.51009	260.51	45.5726	5.71639	0.00329294
35	hsa-miR-1225-5p	8.40213	8.22654	7.6198	7.77133	5.84915	7.23674	9.46501	7.92174	7.44557	8.4868	P	P	P	P	P	P	P	P	P	P	7.95137	7.79581	247.515	222.215	1.11385	0.771976
36	hsa-miR-92a	10.9454	8.67112	7.86268	8.22654	8.1667	8.77335	7.77133	7.77133	7.99904	7.77133	P	P	P	P	P	P	P	P	P	P	7.84723	8.63101	230.278	396.454	0.580844	0.106698
37	hsa-miR-20a	10.5113	9.63686	8.4868	5.97114	8.10944	8.94478	6.69438	7.6198	8.32893	7.51457	P	P	P	P	P	P	P	P	P	P	7.8211	8.33639	226.144	323.223	0.699654	0.45382
38	hsa-miR-193b	7.86268	7.38687	7.65839	8.67112	8.27825	4.90915	0.889115	7.99904	7.71745	7.71745	P	P	P	P	A	P	P	P	P	P	7.81131	6.52222	224.616	91.9147	2.44374	0.264546
39	hsa-miR-103	9.28593	8.4868	10.2876	8.4868	8.4868	8.54353	6.31764	7.56323	7.77133	7.86268	P	P	P	P	P	P	P	P	P	P	7.73242	8.55644	212.662	376.483	0.564864	0.119998
40	hsa-let-7d	5.46586	9.01369	1.48884	7.28702	8.77335	8.22654	9.63686	7.44557	7.38687	8.04441	A	P	A	P	P	P	P	P	P	P	7.62562	7.12745	197.487	139.822	1.41241	0.663612
41	hsa-miR-146b-5p	0.0533135	0.0515898	1.79006	2.82023	2.44012	0.468092	5.2414	6.84287	7.48131	8.54353	A	A	A	A	P	A	A	P	P	P	7.62257	1.83783	197.071	3.57472	55.1291	0.000180142
42	hsa-miR-15a	5.61507	7.65839	8.1667	6.36477	6.84287	8.10944	8.82135	7.38687	7.86268	7.56323	A	P	P	P	P	P	P	P	P	P	7.60426	7.36837	194.585	165.234	1.17763	0.617024
43	hsa-miR-15b	8.94478	10.1635	10.7252	8.70885	9.90445	9.46501	9.17183	7.28702	7.17742	8.22654	P	P	P	P	P	P	P	P	P	P	7.56366	9.58338	189.186	767.157	0.246607	0.00581193
44	hsa-miR-30d	8.27825	6.88853	8.54353	8.54353	7.71745	6.80985	8.04441	7.71745	7.65839	7.28702	P	P	P	P	P	P	P	P	P	P	7.55429	7.83222	187.961	227.895	0.824771	0.392693
45	hsa-miR-27a	7.65839	10.2876	8.27825	8.32893	8.54353	9.90445	8.70885	7.48131	7.51457	7.34196	P	P	P	P	P	P	P	P	P	P	7.44594	8.81571	174.362	450.603	0.386953	0.00815229
46	hsa-miR-151-5p	7.17742	7.0407	8.60249	7.71745	9.28593	7.51457	6.36477	7.23674	7.0407	7.6198	P	P	P	P	P	P	P	P	P	P	7.29908	7.6719	157.486	203.926	0.77227	0.390709
47	hsa-miR-638	6.93925	6.03882	5.7115	7.104	5.07506	5.97114	4.87066	7.51457	6.93925	7.38687	P	P	P	P	P	P	P	P	P	P	7.28023	5.95863	155.442	62.191	2.49942	0.00676344
48	hsa-miR-101	2.00447	4.7369	4.49645	3.4365	3.59968	3.06029	0.904549	7.34196	7.6198	6.84287	A	P	P	A	A	A	P	P	P	P	7.26821	3.17698	154.152	9.04409	17.0445	0.00010017
49	hsa-miR-940	5.2414	5.2414	4.90915	6.03882	6.18909	6.58936	7.0407	7.65839	5.97114	8.10944	A	P	P	P	P	P	P	P	P	P	7.24632	5.89285	151.831	59.4187	2.55528	0.158672
50	hsa-miR-30a	7.48131	9.17183	6.58936	7.86268	3.41373	8.1667	6.58936	7.80781	6.98345	6.80985	P	P	P	P	P	P	P	P	P	P	7.20037	7.03928	147.071	131.533	1.11813	0.837518
51	hsa-miR-25	9.01369	8.10944	9.28593	9.28593	8.94478	8.27825	8.10944	7.0407	6.88853	7.48131	P	P	P	P	P	P	P	P	P	P	7.13684	8.71821	140.736	421.156	0.334165	0.000702036
52	hsa-miR-100	4.14828	7.48131	3.84545	7.44557	7.6198	9.28593	5.57845	7.17742	7.34196	6.69438	A	P	P	P	P	P	P	P	P	P	7.07125	6.4864	134.48	89.6604	1.49989	0.481496
53	hsa-miR-17	10.7252	9.28593	8.04441	6.5412	7.56323	7.80781	6.40651	6.75532	7.56323	6.5412	P	P	P	P	P	P	P	P	P	P	6.95325	8.05347	123.919	265.666	0.466447	0.131695
54	hsa-miR-195	0.0533135	3.69349	3.37445	0.19923	4.07902	3.57925	4.97881	6.4491	6.80985	7.17742	A	A	P	A	P	A	P	P	P	P	6.81212	2.85108	112.371	7.21541	15.5737	0.00129848
55	hsa-miR-885-5p	4.26072	0.0515898	0.0524451	0.19923	0.346515	0.468092	0.000627	6.64255	6.75532	6.98345	A	A	A	A	A	A	A	P	P	P	6.79378	0.76846	110.951	1.70345	65.133	3.75915e-05
56	hsa-miR-320	7.34196	6.4491	7.28702	7.80781	6.5412	6.98345	6.48554	6.98345	6.36477	6.93925	P	P	P	P	P	P	P	P	P	P	6.76249	6.98515	108.571	126.69	0.856982	0.457399
57	hsa-miR-30e	5.33491	5.15155	6.5412	5.27216	4.97881	5.2414	6.07822	6.69438	7.23674	6.31764	A	P	P	P	P	P	P	P	P	P	6.74959	5.51403	107.604	45.6972	2.35471	0.0167108
58	hsa-miR-324-3p	7.38687	6.80985	6.69438	8.04441	6.69438	6.48554	7.86268	7.104	7.104	5.88082	P	P	P	P	P	P	P	P	P	P	6.69627	7.13973	103.7	141.017	0.73537	0.407846
59	hsa-miR-19a	8.10944	7.6198	7.104	3.39068	5.30504	7.0407	0.277958	6.5412	7.28702	6.2317	P	P	P	A	A	P	P	P	P	P	6.68664	5.54966	103.01	46.8397	2.1992	0.341716
60	hsa-miR-106b	9.17183	7.71745	8.88485	9.46501	8.70885	7.38687	6.88853	6.58936	6.64255	6.4491	P	P	P	P	P	P	P	P	P	P	6.56034	8.31762	94.3752	319.047	0.295804	0.00302036
61	hsa-miR-28-5p	5.03217	5.0018	6.64255	4.28041	7.17742	5.88082	4.11927	6.31764	6.4491	6.88853	A	P	P	P	A	P	P	P	P	P	6.55175	5.44778	93.8155	43.646	2.14946	0.0497267
62	hsa-miR-30c	5.80181	8.40213	7.34196	5.0018	6.36477	7.6198	7.28702	6.07822	6.84287	6.64255	P	P	P	P	P	P	P	P	P	P	6.52121	6.83133	91.8504	113.877	0.806579	0.550319
63	hsa-miR-768-5p	3.17389	0.889115	3.30996	2.97287	4.26072	3.15719	0.000627	6.40651	6.5412	6.48554	A	A	P	A	A	A	P	P	P	P	6.47775	2.53777	89.1243	5.8069	15.348	0.000445775
64	hsa-miR-331-3p	7.23674	6.5412	7.77133	6.48554	7.80781	7.48131	2.95018	6.36477	5.80181	7.104	P	P	P	P	A	P	P	P	P	P	6.42352	6.61059	85.8368	97.7204	0.878392	0.808114
65	hsa-miR-886-3p	0.0533135	7.86268	5.38129	7.51457	6.48554	6.88853	0.131799	6.88853	6.58936	5.57845	A	P	P	P	A	P	P	P	P	P	6.35211	4.90253	81.6915	29.9095	2.73129	0.314298
66	hsa-miR-455-3p	6.2317	4.83626	5.41604	4.26072	6.40651	6.40651	0.000627	5.93578	6.26124	6.36477	P	P	P	P	A	P	P	P	P	P	6.18726	4.79405	72.8705	27.743	2.62663	0.157361
67	hsa-miR-374a	0.728725	6.98345	6.36477	4.16635	6.31764	4.76875	0.000627	6.26124	6.40651	5.75576	A	P	P	P	A	P	P	P	P	P	6.14117	4.19004	70.579	18.2528	3.86675	0.116425
68	hsa-miR-130a	0.0533135	7.92174	9.63686	0.19923	0.346515	8.88485	9.01369	6.13124	6.18909	6.03882	A	P	P	A	P	P	A	P	P	P	6.11972	5.15088	69.5375	35.528	1.95726	0.602164
69	hsa-miR-150*	5.30504	3.86229	6.13124	6.18909	2.07278	4.9451	5.33491	6.80985	5.41604	6.13124	P	A	P	P	P	P	A	P	P	P	6.11904	4.83435	69.5049	28.5289	2.4363	0.0972014
70	hsa-miR-93	9.63686	8.1667	7.92174	9.56814	9.01369	6.93925	7.65839	6.18909	6.2317	5.93578	P	P	P	P	P	P	P	P	P	P	6.11886	8.41497	69.496	341.317	0.203612	0.000806056
71	hsa-miR-575	5.55091	5.07506	5.03217	6.69438	3.61407	4.36902	6.4491	6.48554	6.48554	5.07506	A	P	P	P	P	A	A	P	P	P	6.01538	5.25496	64.6859	38.1856	1.69399	0.276059
72	hsa-miR-20b	8.54353	7.44557	6.4491	3.77033	5.61507	6.26124	3.23341	5.75576	6.69438	5.46586	P	P	P	P	A	P	P	P	P	P	5.972	5.90261	62.7698	59.8221	1.04927	0.933555
73	hsa-miR-574-5p	6.75532	4.90915	5.61507	6.75532	6.03882	5.80181	7.6198	5.7115	6.31764	5.84915	P	P	P	P	P	P	P	P	P	P	5.95943	6.21361	62.2253	74.2137	0.83846	0.528114
74	hsa-miR-200b	9.46501	1.74971	8.94478	5.80181	6.80985	4.30549	1.14617	6.03882	5.84915	5.97114	P	A	P	P	A	P	P	P	P	P	5.95304	5.4604	61.9502	44.0296	1.40701	0.70351
75	hsa-miR-193a-3p	1.33667	4.9451	3.71793	5.61507	5.97114	7.71745	7.44557	4.97881	5.75576	6.75532	A	P	P	P	P	P	P	P	P	P	5.82996	5.24985	56.8845	38.0506	1.49497	0.570669
76	hsa-miR-513a-5p	2.77275	5.55091	3.98362	5.07506	4.11927	2.91268	5.10767	5.41604	7.80781	3.98362	A	P	P	P	P	A	P	P	P	P	5.73582	4.21742	53.2912	18.6025	2.86473	0.304916
77	hsa-miR-34b*	4.02213	2.60779	4.83626	1.95389	3.86229	6.69438	5.84915	5.88082	5.51673	5.61507	A	A	P	A	P	P	A	P	P	P	5.67087	4.26084	50.9452	19.1708	2.65743	0.0694847
78	hsa-miR-21*	7.0407	5.51673	4.79765	8.40213	5.33491	6.4491	1.45535	5.84915	5.7115	5.2414	P	P	P	P	A	P	P	P	P	P	5.60068	5.57094	48.5259	47.5356	1.02083	0.972953
79	hsa-miR-630	3.86229	1.23374	3.478	4.6233	3.5409	0.468092	0.152961	5.97114	4.90915	5.80181	A	A	P	P	A	A	A	P	P	P	5.5607	2.4799	47.1995	5.57858	8.46084	0.00379656
80	hsa-miR-378	2.46951	4.16635	4.28041	5.55091	3.57925	3.17389	5.7115	5.0018	6.07822	5.33491	A	A	P	P	P	A	P	P	P	P	5.47164	4.13312	44.374	17.5466	2.52893	0.0424432
81	hsa-miR-188-5p	4.16635	4.23829	4.67581	5.51673	2.92955	3.28259	5.80181	5.80181	5.46586	4.97881	A	A	P	P	P	A	A	P	P	P	5.41549	4.37302	42.6802	20.721	2.05976	0.0562495
82	hsa-miR-185	5.38129	4.97881	7.0407	6.26124	6.26124	5.66232	1.904	5.66232	5.2414	5.10767	A	P	P	P	A	P	P	P	P	P	5.33713	5.35566	40.4237	40.9462	0.987241	0.97812
83	hsa-miR-98	3.73633	8.04441	0.0524451	5.30504	7.99904	6.03882	5.27216	4.90915	5.57845	5.51673	A	P	A	P	P	P	P	P	P	P	5.33478	5.20689	40.3578	36.9343	1.09269	0.907633
84	hsa-miR-374b	2.36709	6.13124	4.59165	3.52346	5.55091	4.4271	1.22142	5.20098	5.55091	5.20098	A	P	P	A	A	A	P	P	P	P	5.31763	3.97327	39.8809	15.7063	2.53917	0.087563
85	hsa-miR-497	0.703621	1.74234	2.07278	2.00447	0.346515	0.468092	5.66232	5.10767	5.61507	4.9451	A	A	A	A	P	A	A	P	P	P	5.22261	1.85716	37.339	3.62294	10.3063	0.0023638
86	hsa-miR-140-3p	0.0533135	3.94472	4.76875	6.64255	5.75576	3.63149	6.98345	5.61507	4.7369	5.27216	A	A	P	P	P	A	P	P	P	P	5.20804	4.54001	36.9638	23.2636	1.58891	0.494164
87	hsa-miR-375	1.32803	0.0515898	1.03918	0.19923	0.346515	0.468092	0.000627	5.55091	5.20098	4.76875	A	A	A	A	A	A	A	P	P	P	5.17355	0.490465	36.0905	1.4049	25.6891	1.75221e-05
88	hsa-miR-140-5p	0.0533135	4.07902	4.46679	3.37445	5.66232	5.15155	5.0018	4.7369	4.97881	5.7115	A	A	P	A	A	P	P	P	P	P	5.1424	3.96989	35.3197	15.6696	2.25403	0.168388
89	hsa-miR-939	5.75576	5.33491	4.36902	5.15155	3.37445	4.49645	5.41604	5.57845	5.07506	4.6504	P	P	P	P	P	P	A	P	P	P	5.10131	4.8426	34.3278	28.6924	1.19641	0.54754
90	hsa-miR-151-3p	6.84287	5.7115	6.75532	7.48131	7.38687	5.30504	0.000627	5.30504	4.9451	4.67581	P	P	P	P	A	P	P	P	P	P	4.97532	5.64051	31.4571	49.884	0.630606	0.531297
91	hsa-miR-574-3p	1.44822	3.33811	3.21826	3.33811	2.83645	2.95018	1.05532	4.16635	5.33491	5.38129	A	A	P	A	A	A	A	P	P	P	4.96085	2.59781	31.1433	6.05367	5.14454	0.00581801
92	hsa-miR-483-5p	7.44557	3.96111	5.10767	5.88082	0.346515	0.468092	5.38129	5.03217	5.10767	4.7143	P	A	P	P	P	A	A	P	P	P	4.95138	4.08444	30.9395	16.9644	1.82379	0.433214
93	hsa-miR-874	4.49645	3.28259	4.23829	5.03217	2.08117	2.4248	0.000627	5.33491	5.03217	4.30549	A	A	P	P	A	A	A	P	P	P	4.89086	3.07944	29.6684	8.45287	3.50986	0.0376492
94	hsa-miR-1228	5.15155	3.98362	3.5409	5.7115	5.7115	6.18909	7.17742	4.30549	4.28041	6.07822	A	A	P	P	P	P	P	P	P	P	4.88804	5.35223	29.6106	40.8489	0.72488	0.570308
95	hsa-miR-186	3.5409	4.76875	6.03882	4.00353	3.98362	3.52346	1.58914	5.07506	5.15155	4.34216	A	A	P	P	A	A	P	P	P	P	4.85625	3.92118	28.9653	15.1493	1.912	0.141287
96	hsa-miR-30e*	1.98312	5.27216	4.52983	2.52921	3.89044	5.7115	2.70392	3.94472	5.38129	5.15155	A	P	P	A	A	P	P	P	P	P	4.82585	3.80288	28.3613	13.9567	2.0321	0.18871
97	hsa-miR-361-5p	7.6198	6.48554	0.0524451	8.60249	6.98345	6.5412	4.4271	4.7143	5.30504	4.28041	P	P	A	P	A	P	P	P	P	P	4.76658	5.816	27.2197	56.3367	0.483162	0.378649
98	hsa-miR-1224-5p	5.84915	5.20098	4.02213	3.98362	0.346515	3.66909	5.46586	5.15155	4.56601	4.46679	P	P	P	P	P	A	A	P	P	P	4.72812	4.07676	26.5036	16.8744	1.57064	0.401533
99	hsa-miR-130b	7.80781	6.36477	7.51457	7.23674	6.13124	6.84287	0.000627	4.83626	4.87066	4.11927	P	P	P	P	A	P	P	P	P	P	4.60873	5.98552	24.3987	63.3608	0.385075	0.233998
100	hsa-miR-181a	9.90445	3.75091	8.82135	7.6198	7.104	8.40213	4.34216	4.67581	4.6233	4.39895	P	A	P	P	A	P	P	P	P	P	4.56602	7.13497	23.6869	140.553	0.168527	0.0251416
101	hsa-miR-193a-5p	2.60779	2.35127	3.25915	4.76875	4.67581	5.55091	0.000627	3.77033	4.7143	5.03217	A	A	P	P	A	P	P	P	P	P	4.5056	3.31633	22.7154	9.96128	2.28037	0.179387
102	hsa-miR-148b	5.51673	5.97114	5.97114	5.33491	5.57845	4.00353	4.46679	4.28041	4.67581	4.21167	A	P	P	P	A	P	P	P	P	P	4.3893	5.26324	20.9561	38.4055	0.545653	0.0256718
103	hsa-miR-135a*	3.35875	2.71981	3.56039	4.9451	2.39431	2.62643	2.91268	5.27216	3.98362	3.71793	A	A	P	P	A	A	A	P	P	P	4.32457	3.21678	20.0366	9.29711	2.15515	0.129117
104	hsa-miR-30a*	2.08117	6.84287	3.52346	3.82542	2.32638	6.75532	0.0574744	4.34216	4.02213	4.59165	A	P	P	P	A	P	A	P	P	P	4.31865	3.6303	19.9546	12.3831	1.61144	0.495798
105	hsa-miR-210	6.40651	2.99487	5.57845	4.79765	4.7143	7.34196	5.51673	4.07902	4.0515	4.79765	P	A	P	P	P	P	P	P	P	P	4.30939	5.33578	19.827	40.3859	0.490938	0.113487
106	hsa-miR-33b*	5.66232	4.28041	3.75091	6.13124	4.23829	4.21167	6.93925	4.49645	4.39895	3.89044	P	P	P	P	P	A	P	P	P	P	4.26195	5.03059	19.1856	32.6857	0.586972	0.160278
107	hsa-miR-192*	0.0533135	0.0515898	2.67787	0.19923	2.71981	0.468092	0.000627	4.00353	4.30549	4.4271	A	A	A	A	A	A	A	P	P	P	4.24538	0.881505	18.9664	1.8423	10.295	0.000273739
108	hsa-miR-423-5p	6.48554	4.02213	4.6504	6.93925	4.21167	4.0515	3.28259	4.11927	4.52983	3.84545	P	A	P	P	A	A	P	P	P	P	4.16485	4.80616	17.9368	27.9767	0.641133	0.283362
109	hsa-miR-197	0.713479	4.30549	3.86229	4.21167	5.0018	4.83626	0.186281	4.14828	4.16635	4.14828	A	A	P	P	A	P	P	P	P	P	4.1543	3.30247	17.8061	9.86602	1.80479	0.301003
110	hsa-miR-152	1.38256	4.0515	3.1436	1.98312	0.346515	4.97881	4.00353	4.21167	4.00353	4.00353	A	P	P	A	A	P	A	P	P	P	4.07291	2.84138	16.8294	7.16704	2.34816	0.0980368
111	hsa-miR-200a	6.4491	0.0515898	6.80985	2.24714	3.64483	0.468092	0.000627	4.6504	3.91401	3.56039	P	A	P	A	A	A	A	P	P	P	4.0416	2.81018	16.4681	7.0137	2.34799	0.320337
112	hsa-miR-572	0.0533135	2.56287	1.65446	2.67787	0.346515	3.21826	0.746783	4.02213	3.52346	4.23829	A	A	A	A	A	A	A	P	P	P	3.92796	1.60858	15.2207	3.04952	4.99117	0.0022654
113	hsa-miR-361-3p	0.746783	1.98312	0.0524451	3.11445	3.28259	0.468092	0.000627	4.39895	3.8083	3.50311	A	A	A	P	A	A	P	P	P	P	3.90345	1.3783	14.9643	2.59962	5.75635	0.00287944
114	hsa-miR-345	2.82023	0.512624	2.32638	2.77275	0.346515	2.40852	5.15155	3.69349	5.66232	2.20275	A	A	P	P	P	A	A	P	P	P	3.85286	2.33408	14.4486	5.0423	2.86548	0.27233
"P" refers to positve expression; "A" refers to absent expression; PHHC: normal primary human hepatocytes

## Sheet: Table S6
Table S6 Clinical characteristics of the HCC patients from TCGA database
Clinical characteristics		Total (376)	%
Survival status during follow-up	Alive	248	65.96
	Death	128	34.04
Age at diagnosis(y)	≤60	180	47.8723
	＞60	196	52.1277
Gender	Female	122	32.4468
	Male	254	67.5532
Histologic grade	Well	55	14.63
	Moderate	180	47.87
	Poor	123	32.71
	Undifferentiated	13	3.46
	Unknown	5	1.33
TNM stage	I	175	46.54
	II	86	22.87
	III	86	22.87
	IV	5	1.33
	Unknown	24	6.38
T stage	T1	185	49.2
	T2	94	25
	T3	81	21.54
	T4	13	3.46
	Unknown	3	0.8
Lymph nodes	Negative	257	68.35
	Positive	4	1.06
	Unknown	115	30.59
Distant metastasis	M0	272	72.34
	M1	4	1.06
	Unknown	100	26.6

## Sheet: Table S7
Table S7 Univariate analysis and multivariate analysis of the correlation of Rictor expression with overall survival (OS) among HCC patients.
Parameter	Univariate analysis		Multivariate analysis
	HR (95% CI)	P-value	HR (95% CI)	P-value
Age (≤60 vs. >60)	1.300 (0.891–1.895)	0.173
Gender (female vs. male)	0.820 (0.557–1.209)	0.317
Grade（G1+G2 vs. G3+G4 ）	1.130 (0.770-1.656)	0.533319
Stage (stage I+II vs. stage III+IV)	2.474 (1.694–3.612)	2.72748e-06	0.892 (0.114–6.970)	0.91347
T (T1+ T2 vs. T3+T4)	2.498 (1.708–3.652	2.31837e-06	2.784 (0.355–21.856)	0.330172
N (N0 vs.N1 )	2.022 (0.494–8.276)	0.328
M (M0 vs. M1)	3.850 (1.207–12.281)	0.023
Rictor (continuous variable)	1.279 (1.028–1.590)	0.027	1.289 (1.017–1.633)	0.0358522

## Sheet: Table S8
Table S8 Rictor expression associated with clinical pathological characteristics (logistic regression)
Clinical characteristics	Odds ratio in Rictor expression	P-value
Age (≤60 vs. > 60)	0.859 (0.571-1.292)	0.466
Gender (female vs. male)	0.801 (0.518-1.238)	0.319
Grade（G1 + G2 vs. G3 + G4 ）	1.924 (1.251-2.978)	0.003
Stage (stage I + II vs. stage III +IV)	1.436 (0.887-2.339)	0.142
T (T1 + T2 vs. T3 + T4)	1.651 (1.028-2.673)	0.039
N (N0 vs.N1 )	1 (0.118-8.439)	1
M (M0 vs. M1)	0.328 (0.016-2.601)	0.338

## Sheet: Table S9
Table S9 The details of GSEA comparing the low and high Rictor expression data sets
NAME	ES	NES	NOM p-val	FDR q-val
KEGG_ERBB_SIGNALING_PATHWAY	0.685786	2.1321	0	0
KEGG_UBIQUITIN_MEDIATED_PROTEOLYSIS	0.727416	2.11822	0	0
KEGG_TIGHT_JUNCTION	0.58402	2.05707	0	0.000164109
KEGG_ENDOCYTOSIS	0.624239	2.06171	0	0.000180519
KEGG_SMALL_CELL_LUNG_CANCER	0.667661	2.06264	0	0.000200577
KEGG_REGULATION_OF_ACTIN_CYTOSKELETON	0.613899	2.05161	0	0.000223284
KEGG_CHRONIC_MYELOID_LEUKEMIA	0.696114	2.06955	0	0.000225649
KEGG_PATHWAYS_IN_CANCER	0.611562	2.07906	0	0.000257885
KEGG_GNRH_SIGNALING_PATHWAY	0.622763	2.08085	0	0.000300866
KEGG_PROSTATE_CANCER	0.640483	2.08473	0	0.000361039
KEGG_INSULIN_SIGNALING_PATHWAY	0.603089	2.09831	0	0.000451299
KEGG_GLIOMA	0.65969	2.10089	0	0.000601732
KEGG_NEUROTROPHIN_SIGNALING_PATHWAY	0.654696	2.01944	0	0.000753092
KEGG_NON_SMALL_CELL_LUNG_CANCER	0.662688	2.01791	0	0.000767303
KEGG_APOPTOSIS	0.64344	2.02542	0	0.000794931
KEGG_TGF_BETA_SIGNALING_PATHWAY	0.650346	2.03024	0	0.000834794
KEGG_LONG_TERM_POTENTIATION	0.631996	2.02799	0	0.000841692
KEGG_MTOR_SIGNALING_PATHWAY	0.678475	2.03603	0	0.000882104
KEGG_WNT_SIGNALING_PATHWAY	0.612093	2.03168	0	0.000890447
KEGG_PANCREATIC_CANCER	0.685207	2.01234	0	0.000908841
KEGG_ENDOMETRIAL_CANCER	0.672446	2.03608	0	0.000949958
KEGG_MAPK_SIGNALING_PATHWAY	0.568418	2.00904	0	0.00102548
KEGG_P53_SIGNALING_PATHWAY	0.605513	1.99699	0	0.00104533
KEGG_RENAL_CELL_CARCINOMA	0.690588	2.0073	0	0.00109078
KEGG_PHOSPHATIDYLINOSITOL_SIGNALING_SYSTEM	0.664728	1.98391	0	0.00119506
KEGG_RIG_I_LIKE_RECEPTOR_SIGNALING_PATHWAY	0.635183	1.97887	0	0.00125392
KEGG_COLORECTAL_CANCER	0.656585	1.96333	0	0.00181167
KEGG_FOCAL_ADHESION	0.604553	1.93508	0	0.00252319
KEGG_OOCYTE_MEIOSIS	0.597371	1.92582	0	0.00253408
KEGG_JAK_STAT_SIGNALING_PATHWAY	0.582082	1.92857	0	0.00257334
KEGG_INOSITOL_PHOSPHATE_METABOLISM	0.678089	1.92986	0	0.00259196
KEGG_GLYCEROPHOSPHOLIPID_METABOLISM	0.552779	1.92635	0	0.00261326
KEGG_TOLL_LIKE_RECEPTOR_SIGNALING_PATHWAY	0.59245	1.91811	0	0.00271827
KEGG_MELANOMA	0.576593	1.90805	0	0.00290839
KEGG_ADIPOCYTOKINE_SIGNALING_PATHWAY	0.547308	1.90711	0	0.0029107
KEGG_VEGF_SIGNALING_PATHWAY	0.574072	1.91496	0	0.00291707
KEGG_FC_EPSILON_RI_SIGNALING_PATHWAY	0.586824	1.90989	0	0.00292023
KEGG_AXON_GUIDANCE	0.59521	1.88818	0	0.00373815
KEGG_EPITHELIAL_CELL_SIGNALING_IN_HELICOBACTER_PYLORI_INFECTION	0.605059	1.87475	0	0.00448108
KEGG_NOTCH_SIGNALING_PATHWAY	0.652186	1.87591	0	0.00454678
KEGG_T_CELL_RECEPTOR_SIGNALING_PATHWAY	0.646272	1.87071	0	0.0047396
KEGG_ACUTE_MYELOID_LEUKEMIA	0.616418	1.86811	0	0.00475168
KEGG_LONG_TERM_DEPRESSION	0.554619	1.86665	0	0.00475249
KEGG_THYROID_CANCER	0.647033	1.84317	0	0.00614626
KEGG_CELL_CYCLE	0.656595	1.84456	0	0.00615331
KEGG_BLADDER_CANCER	0.636924	1.83832	0	0.00661555
KEGG_PROGESTERONE_MEDIATED_OOCYTE_ MATURATION	0.588014	1.83135	0	0.00687304
KEGG_REGULATION_OF_AUTOPHAGY	0.586775	1.80852	0	0.00862437
KEGG_HEDGEHOG_SIGNALING_PATHWAY	0.569936	1.782	0	0.010611
KEGG_DORSO_VENTRAL_AXIS_FORMATION	0.654105	1.75858	0	0.0137186
KEGG_VASCULAR_SMOOTH_MUSCLE_CONTRACTION	0.533286	1.79075	0.00190476	0.0098503
KEGG_MELANOGENESIS	0.547238	1.85248	0.00192678	0.00566973
KEGG_GAP_JUNCTION	0.553961	1.7319	0.00195695	0.0170233
KEGG_VASOPRESSIN_REGULATED_WATER_ REABSORPTION	0.633079	1.79891	0.00196078	0.00923212
KEGG_FC_GAMMA_R_MEDIATED_PHAGOCYTOSIS	0.622711	1.81409	0.00196464	0.00855514
KEGG_ADHERENS_JUNCTION	0.663515	1.97728	0.0019802	0.00120748
KEGG_SELENOAMINO_ACID_METABOLISM	0.626568	1.86859	0.00198807	0.00483524
KEGG_NOD_LIKE_RECEPTOR_SIGNALING_PATHWAY	0.627307	1.80532	0.00201207	0.00870574
KEGG_SPLICEOSOME	0.686624	1.8134	0.00204918	0.00850046
KEGG_RNA_DEGRADATION	0.635245	1.8124	0.00205761	0.00844274
KEGG_ETHER_LIPID_METABOLISM	0.57766	1.79092	0.00205761	0.0100173
KEGG_LEUKOCYTE_TRANSENDOTHELIAL_MIGRATION	0.567916	1.86467	0.00380228	0.00481255
KEGG_PURINE_METABOLISM	0.449907	1.6264	0.00389105	0.0381871
KEGG_CYSTEINE_AND_METHIONINE_METABOLISM	0.536843	1.75417	0.00393701	0.0141482
KEGG_GLYCOSYLPHOSPHATIDYLINOSITOL_GPI_ ANCHOR_BIOSYNTHESIS	0.633798	1.72117	0.00401606	0.0181364
KEGG_BASAL_TRANSCRIPTION_FACTORS	0.653526	1.80269	0.00402414	0.0088402
KEGG_NUCLEOTIDE_EXCISION_REPAIR	0.637105	1.72173	0.00404858	0.0183376
KEGG_TYPE_II_DIABETES_MELLITUS	0.512192	1.65635	0.00557621	0.030361
KEGG_BASAL_CELL_CARCINOMA	0.51723	1.63136	0.00601202	0.0372466
KEGG_ABC_TRANSPORTERS	0.517178	1.66783	0.00754717	0.0277555
KEGG_ARRHYTHMOGENIC_RIGHT_VENTRICULAR_ CARDIOMYOPATHY_ARVC	0.579504	1.78472	0.00773694	0.0105723
KEGG_N_GLYCAN_BIOSYNTHESIS	0.562667	1.68947	0.00967118	0.0240969
KEGG_PATHOGENIC_ESCHERICHIA_COLI_INFECTION	0.590722	1.72181	0.00986193	0.0185976
KEGG_OXIDATIVE_PHOSPHORYLATION	-0.69936	-2.03535	0	0.00314508
KEGG_PARKINSONS_DISEASE	-0.666052	-2.00074	0.00397614	0.0037478
The table listed the gene sets with NOM p-val < 0.01. GSEA computes four key statistics for the gene set enrichment analysis report including Enrichment Score (ES); Normalized Enrichment Score (NES); False Discovery Rate (FDR) and Nominal P Value (NOM p-val). Interpreting GSEA Results can be find in website: http://www.gsea-msigdb.org/gsea/doc/GSEAUserGuideFrame.html?_Interpreting_GSEA_Results

## Sheet: Table S10
Table S10 Primers used for Sanger sequencing
Gene	primer sequence
homo-TP53-(F1)	CTCAAGACTGGCGCTAAA
homo-TP53-(F2)	ATCTTCTGTCCCTTCCCA
homo-TP53-(R)	GCAAGCAAGGGTTCAAAG
Rat-TP53-(F1)	TCTGAAGCTCCAGTTCATTG
Rat-TP53-(F2)	GGACAGCCAAGTCTGTTATG
Rat-TP53-(R)	GGCCGAGTACTATCTACAAG
F: Forward primer, R: Reverse primer

[truncated: 1 more sheets: Table S11]
